# Supplementary material for: Ear-body lift and a novel thrust generating mechanism revealed by the complex wake of brown long-eared bats (Plecotus auritus)
Source: Sci Rep. 2016 Apr 27;6:24886. doi: 10.1038/srep24886 (PMC4846812; doi:10.1038/srep24886)
Supplement: Supplementary Information [file srep24886-s1.zip]

Archive with 3 entries (3 files):
- Johansson et al_SI.pdf
- Johansson et al_Fig S5.pdf
- Johansson et al_Fig S6.pdf
